# Supplementary material for: Centrosome dysfunction associated with somatic expression of the synaptonemal complex protein TEX12
Source: Commun Biol. 2021 Dec 8;4:1371. doi: 10.1038/s42003-021-02887-4 (PMC8654964; doi:10.1038/s42003-021-02887-4)
Supplement: Supplementary file 3 — Supplementary Data 1 [file 42003_2021_2887_MOESM3_ESM.xlsx]

## Sheet: Sheet1
Figure 1e
SCR	siTEX12 B	siTEX12 C	SCR	siTEX12 B	siTEX12 C	SCR	siTEX12 B	siTEX12 C
12.5	42	33	50	12	27	37.5	46	30
29	75	46	57	11	21	14	12.5	33
23	60	64	51	15	8	26	25	28
Figure 3e
EV	TEX12		EV			TEX12		EV			TEX12
82	57		0			25		18			18
80	40		0			33		17			27
85	52		0			28		21			19
Figure 3c
EV	TEX12
1	1
1	2
1	2
2	3
1	1
1	4
2	2
2	1
1	1
1	3
1	2
1	3
1	1
1	3
1	1
1	1
1	1
1	1
1	2
2	2
1	3
1	2
2	2
1	1
1	1
1	1
1	1
1	2
1	1
2	1
1	1
1	2
2	5
2	3
1	4
1	3
2	3
2	2
2	5
2	1
1	3
2	4
2	2
1	5
3	1
1
1
2
2
2
1
1
2
1
2
2
1
1
2
1
1
1
Figure 3d
EV	TEX12
446	480
431	737
745	684
428	1433
533	620
372	542
461	2807
434	771
443	1075
625	723
Figure 3f
EV	TEX12
1	3
1	5
1	2
1	3
0.9	3
Figure 4e
WT	Y48F
5	2
4	1.5
3	1
3.5	1
3.5	2
Figures 4c and f
Control	WT	45-123	49-123	87-123	1-113	1991-01-01	1956-01-01	Y48F
1	2	2	2	1	1	3	3	2
2	1	4	3	1	5	3	1	2
1	3	4	2	1	3	3	2	2
1	5	6	1	2	6	1	2	2
1	3	3	2	1	4	1	4	2
1	3	2	2	2	2	2	2	1
1	2	2	2	2	1	1	2	1
1	7	3		1		3		1
1	8	6		1				2
2	9			2				1
1	6			2
1	7			1
1	8			2
2	6
2	10
Figure 6c
Control	5 week	20 week	30 week	40 week
10	50	60	200	300
5	80	40	150	300
	30	50	140	200
	90	60	190	100
	60	80	120	250
Figure 6b
Days	Low TEX12	High TEX12
322	1
101	1
176	1
55		1
89		1
105	1
105	1
85	1
67	1
47		1
66	1
Figure 6a
Wild type	Cancer	T505A
0	40	140
20	80	30
5	120	0
	70
	100
